# Supplementary material for: Dysbiosis of lower respiratory tract microbiome are associated with proinflammatory states in non‐small cell lung cancer patients
Source: Thorac Cancer. 2023 Dec 2;15(2):111–21. doi: 10.1111/1759-7714.15166 (PMC10788479; doi:10.1111/1759-7714.15166)
Supplement: Supplementary file 2 — TABLE S1. The samples and clinical information of metagenomic sequencing included in the study. TABLE S2. The sample information of metagenomic sequencing. TABLE S3. The detection results of 48 cytokines. TABLE S4. List of pathogens detected in this study. TABLE S5. List of bacteria that were detected in all tumors. [file TCA-15-111-s001.xlsx]

## Sheet: Supplementary Table 1
Supplementary table 1.The samples and clinical information of metagenomic sequencing included in the study
Patient ID	Sample Barcode	Gender	Age at diagnosis (Years)	Smoking Status (pack-years)	Maximum Diameter of Tumor(cm)	Histological Type	Lymph node Metastasis	TNM stage	Albumin	cholesterol	triglyceride	creatinine	Aspartate aminotransferase	uric acid	Total Protein	Low density lipoprotein	Carbon dioxide binding force	High density lipoprotein	alkaline phosphatase	chlorine	magnesium	Globulin	serum cystatin C	Anion gap	Total bile acid
1	S3	Female	50	0	3	LUAD	0	IA3							↓							↓
2	S7	Male	65	40*40	4.5	LUSC	0	IIA			↑					↑	↑	↓		↓
4	S11	Male	66	40*40~60	4	LUSC	N1	IIB	↓						↓			↓	↓
5	S13	Female	62	0	3.4	LUAD	0	IB			↑		↑
6	S15	Male	60	４0*30	2.4	LUAD	0	IA3							↓
7	S18	Male	62	４0*20	2.6	LUAD	0	IB									↑
8	S19	Male	73	50*10	5.6	LUSC	0	IIB															↑
9	S21	Male	61	40*8	1.6	LUAD	0	IA2	↓						↓
10	S23	Female	55	0	1.9	LUAD	0	IA2
11	S26	Male	65	40*20	4.5	LUAD	0	IIA			↑	↑		↑									↑
12	S28	Female	68	0	3.5	PBT	0	IB			↑
13	S29	Male	69	40*20	3.7	LUAD	0	IB					↑											↓	↑
14	S32	Male	74	20*5	3.2	LUAD	N1	IIB									↑
15	S33	Male	72	40*60	5.7	LUSC	N2	IIIB						↑
16	S35	Male	56	40*20	2.8	TB	/	/
17	S37	Female	68	0	3.1	LUAD	0	IB		↑						↑
18	S40	Male	73	30*20	3	LUAD	N2	IIIA	↓						↓		↑
19	S44	Male	67	50*10	6.5	LUAD	0	IIB							↓							↓	↑
20	S45	Female	54	0	6.5	LUAD	0	IIB			↑														↑
21	S48	Male	54	30*20	3.5	LUSC	N1	IIIA			↑							↓					↑
22	S50	Female	58	0	2.5	LUSC	/	IIIA																	↑
23	S52	Male	63	20*20	3.1	LCNC	0	IB			↑														↑
24	S54	Female	52	0	7.3	LELC	/	IIIB			↑		↑					↓
25	S55	Male	73	35*20	3.8	LUSC	0	IB	↓			↓		↓	↓		↑		↓	↓	↓
26	S61	Female	64	0	1.5	LUAD	0	IB
27	S63	Male	57	0	3.5	LUAD	0	IB		↑	↑							↓
28	S65	Male	71	50*40	4	LUSC	0	IB		↑						↑
29	S67	Male	53	30*20	3.4	LUSC	0	IB				↓									↓
30	S69	/	/	/	/	/	/	/	/	/	/	/	/	/	/	/	/	/	/	/	/	/	/	/	/
31	S70	/	/	/	/	/	/	/	/	/	/	/	/	/	/	/	/	/	/	/	/	/	/	/	/
32	S71	/	/	/	/	/	/	/	/	/	/	/	/	/	/	/	/	/	/	/	/	/	/	/	/
33	S72	/	/	/	/	/	/	/	/	/	/	/	/	/	/	/	/	/	/	/	/	/	/	/	/
34	S73	/	/	/	/	/	/	/	/	/	/	/	/	/	/	/	/	/	/	/	/	/	/	/	/
35	S74	/	/	/	/	/	/	/	/	/	/	/	/	/	/	/	/	/	/	/	/	/	/	/	/
36	S75	Male	76	50*20	5.6	LUAD	0	IIB		↑		↑					↑							↓	↑
37	S77	Female	54	0	2.3	LUAD	0	IB				↑		↑	↓							↓			↑
38	S79	Female	66	0	2.9	LUAD	0	IB		↑	↑					↑									↑
39	S81	Female	59	0	3.1	LUAD	0	IB		↑	↑					↑									↑
40	S83	Female	74	0	1.9	LUAD	0	IA2	↓						↓
41	S85	Female	54	0	1.6	PBT	0	IA2	↓
42	S87	Male	53	30*20	2.1	LUAD	0	IA3											↓
43	S89	Male	64	35*10	3.8	LUAD	0	IB	↓						↓
44	S91	Male	65	40*20	2.2	LUAD	0	IB										↓
45	S93	Male	55	25*20	4.5	LUSC	0	IIA			↑				↓					↓	↓
46	S95	Female	63	0	1.5	LUAD	0	IA2
47	S97	Female	41	0	3	CHI	/	/	↓						↓						↓
48	S99	Male	57	20*3	1.8	LUAD	0	IA2			↑							↓		↓	↓
50	S103	Male	61	40*20	2.7	LUAD	0	IB
51	S105	Male	54	30*20	2.9	LUSC	0	IA3
52	S107	Female	51	0	3.1	LUAD	0	IB																	↑
53	S109	Female	65	0	2.4	LUAD	0	IB							↓							↓			↑
54	S111	Male	68	20*4~5	2.2	LUAD	0	IB				↑		↑						↓			↑	↑
55	S113	Male	66	0	1.5	LUAD	0	IA2
56	S115	Female	63	0	1.7	LUAD	0	IA2						↑			↑
57	S117	Female	60	0	2.1	LUAD	0	IA3											↓
58	S119	Female	77	0	2	LUAD	0	IA2					↑				↑		↓
59	S121	Male	68	0	2.5	LUAD	0	IA3	↓						↓				↓
60	S123	Female	70	0	2.4	LUAD	0	IA3		↑										↓
61	S125	Male	58	30*20	4.5	LUSC	N2	IIIB		↑	↑											↓		↑
62	S127	Male	67	50*20	6.4	LUSC	N2	IIIB											↓		↓			↑
63	S129	Male	60	20*10	2	LUAD	0	IA2																↑
64	S131	Male	62	40*20	4.1	LUSC	0	IIA	↓						↓			↓		↓				↑
65	S133	Female	83	0	4.1	LUAD	0	IIA			↑		↑	↑					↓						↑
66	S135	Female	55	0	3	LUAD	0	IA3												↓
67	S137	Male	71	50*20	5.4	LUSC	N2	IIIB	↓	↓								↓					↑
68	S139	Male	55	30*15	3.1	LUAD	N2	IIIB		↑	↑						↑			↓
69	S141	Female	65	0	3.4	LUAD	N1	IIB		↑						↑			↓
70	S143	Male	75	30*20	7.2	LUSC	N2	IIIB	↓						↓								↑
71	S145	Male	63	30*20	3.6	LUAD	0	IIIA							↓
72	S147	Male	58	20*20	4.8	LUSC	0	IIA			↑										↓
73	S149	Male	73	0	3.4	LUSC	N2	IIIA
74	S151	Male	63	20*10	2.2	LUAD	0	IA3		↑	↑
75	S153	Female	49	0	2.5	LUAD	0	IA3			↑	↑		↑
LUAD：lung adenocarcinomas， LUSC：lung squamous cell carcinoma，NSCLC：non-small cell lung cancer ，PBT：pulmonary benign tumor ， TB：tuberculosis，LCNC：large cell neuro-endocrine carcinoma，LELC：Lymphoepithelioma-Like Carcinoma of the Lung CHI：chronic inflammation，LASC：lung adenosquamous carcinoma

## Sheet: Supplementary Table 2
Supplementary table 2. The sample information of metagenomic sequencing
Patient ID	Sample Barcode	Sample typle	RawReads	RawBases	Q20_rate	Q30_rate	GC_content	After_filtering_RawReads	Effective%	After_filtering_RawBases	After_filtering_Q20_rate	After_filtering_Q30_rate	After_filtering_GC_content	Adapter_ratio(%)	Duplication(%)	LowQuality(%)	Nfilter(%)	TooShort(%)	Hostreads	HostRate	NoHostreads
1	S3	Tumor	81199758	12179963700	0.878434	0.800956	0.521253	11110492	0.136829	1555709419	0.954228	0.890635	0.418867	92.36	51.0914	0.7	0	85.61	10514824	0.946387	595668
1	S4	Normal	110404524	16560678600	0.969165	0.925299	0.431619	73785026	0.668315	10733109598	0.979929	0.940132	0.411342	51.74	42.0465	0.65	0.02	32.49	72335096	0.980349	1449930
2	S7	Tumor	103047464	15457119600	0.943709	0.893986	0.46466	45621766	0.442726	6533427273	0.978069	0.93714	0.418972	72.75	28.4425	0.64	0.02	55.07	44628344	0.978225	993422
2	S8	Normal	80117554	12017633100	0.957535	0.904555	0.453783	44563006	0.55622	6414371966	0.976153	0.93182	0.416017	64.26	38.8415	0.89	0	43.49	43773272	0.982278	789734
4	S10	Normal	96121912	14418286800	0.972385	0.929428	0.434887	64473636	0.670749	9377889057	0.979942	0.940288	0.414591	51.85	45.6021	0.62	0	32.31	63412318	0.983539	1061318
3.6	S11	Tumor	81727476	12259121400	0.963206	0.917838	0.450409	40644460	0.497317	5800216030	0.978058	0.937482	0.414609	71.77	36.3447	0.58	0	49.69	39591064	0.974083	1053396
4.05714	S12	Normal	90702266	13605339900	0.965328	0.92063	0.438182	58936608	0.649781	8536181794	0.977801	0.93651	0.416761	55.57	33.5671	0.71	0	34.31	58148582	0.986629	788026
5	S13	Tumor	84261644	12639246600	0.939444	0.885713	0.505791	37187860	0.441338	5316922267	0.976727	0.93569	0.462694	69.41	19.5732	6.4	0	49.46	26472198	0.711851	10715662
5	S14	Normal	77231746	11584761900	0.950061	0.900419	0.463608	33616134	0.435263	4779531857	0.977933	0.937049	0.419579	75.96	24.424	0.58	0	55.89	33001354	0.981712	614780
6	S15	Tumor	86253448	12938017200	0.947355	0.89275	0.484591	27488892	0.318699	3867404949	0.976082	0.932638	0.423449	84.38	54.1021	0.62	0	67.51	25844592	0.940183	1644300
6	S16	Normal	99021042	14853156300	0.937375	0.887814	0.505167	54913888	0.554568	7975480708	0.97582	0.933652	0.469859	56.04	23.2255	5.28	0	39.26	35759864	0.651199	19154024
7	S17	Normal	70991448	10648717200	0.958995	0.91544	0.446926	37393388	0.526731	5345098982	0.979362	0.940155	0.418489	69.42	38.7847	0.67	0	46.66	36412090	0.973757	981298
7	S18	Tumor	100085268	15012790200	0.953887	0.906293	0.462825	46950912	0.469109	6674453789	0.978232	0.937495	0.42173	74.72	51.0505	0.51	0	52.58	45846068	0.976468	1104844
8	S19	Tumor	107405244	16110786600	0.926872	0.84873	0.638554	26949948	0.250918	3859800681	0.974869	0.929415	0.438363	62.73	15.7744	7.14	0	67.77	22170344	0.822649	4779604
8	S20	Normal	74692498	11203874700	0.939567	0.883242	0.529729	39477290	0.528531	5730912732	0.975344	0.930462	0.469858	56.2	15.8257	3.31	0	43.84	27127208	0.68716	12350082
9	S21	Tumor	89485136	13422770400	0.949021	0.89111	0.48153	46032054	0.51441	6682011363	0.973412	0.925908	0.410685	58.28	15.0397	2.53	0	46.03	42575760	0.924915	3456294
9	S22	Normal	98720258	14808038700	0.923878	0.863198	0.562543	40113334	0.406333	5821287925	0.976533	0.934786	0.4746	60.72	23.1998	10.04	0	49.33	24093540	0.600637	16019794
10	S23	Tumor	98253226	14737983900	0.915696	0.845663	0.535105	53272342	0.542194	7856588924	0.97045	0.921722	0.402211	39.61	19.0469	9.89	0.03	35.86	52442098	0.984415	830244
10	S24	Normal	93794234	14069135100	0.93717	0.873662	0.502817	56329134	0.600561	8272170167	0.971975	0.924794	0.410471	42.04	20.7278	6.06	0.03	33.85	53572532	0.951063	2756602
11	S25	Normal	71673836	10751075400	0.897735	0.83605	0.543882	10384760	0.144889	1436732699	0.976231	0.932281	0.464601	88.22	19.1012	3.75	0	81.76	5914260	0.569513	4470500
11	S26	Tumor	203655234	30548285100	0.889451	0.774336	0.852885	2088244	0.0102538	299118804	0.968013	0.917225	0.42326	1.76	17.7564	14.86	0	84.12	1739896	0.833186	348348
12	S27	Normal	77557978	11633696700	0.964725	0.917449	0.461812	38111818	0.491398	5452368418	0.978788	0.937719	0.420191	70.77	41.9687	0.63	0	50.23	37299958	0.978698	811860
12	S28	Tumor	112011768	16801765200	0.948829	0.889448	0.506389	57140120	0.510126	8289744750	0.973332	0.926006	0.416965	56.21	17.5724	3.07	0	45.92	51877854	0.907906	5262266
13	S29	Tumor	89772170	13465825500	0.935048	0.876057	0.489009	45739702	0.509509	6619459839	0.973323	0.925795	0.41359	59.91	13.4603	2.1	0	46.94	41715056	0.91201	4024646
13	S30	Normal	76422918	11463437700	0.936193	0.873456	0.462797	26941820	0.352536	3868951157	0.97063	0.920801	0.404661	73.59	15.1308	2.6	0	62.14	21974768	0.815638	4967052
14	S31	Normal	104405054	15660758100	0.963564	0.918762	0.444798	58440024	0.559743	8376338906	0.978411	0.938471	0.415572	66.25	31.4188	0.69	0	43.33	57539904	0.984598	900120
14	S32	Tumor	79514748	11927212200	0.962093	0.917378	0.444284	44801232	0.563433	6434828241	0.979919	0.942336	0.4144	65.23	33.6838	0.77	0.02	42.86	43903042	0.979952	898190
15	S33	Tumor	84093020	12613953000	0.93956	0.893712	0.4795	26733550	0.317905	3761553298	0.979016	0.942912	0.433072	84.33	69.139	0.72	0.02	67.47	23592240	0.882496	3141310
15	S34	Normal	81750904	12262635600	0.956522	0.903327	0.454347	50811346	0.621539	7415841977	0.972848	0.925183	0.418042	50.51	16.3965	2.28	0	35.57	45032650	0.886272	5778696
16	S35	Tumor	87742836	13161425400	0.940581	0.887017	0.446758	57079258	0.650529	8349010496	0.970546	0.922816	0.404759	46.72	15.8518	3.37	0	31.57	56049746	0.981963	1029512
16	S36	Normal	101456154	15218423100	0.899767	0.832862	0.5556	20078766	0.197906	2835912968	0.973024	0.929167	0.37677	73.87	21.6967	16.48	0	63.73	18723512	0.932503	1355254
17	S37	Tumor	69569562	10435434300	0.932325	0.871426	0.469263	24609000	0.353732	3475348536	0.968986	0.917436	0.412855	81.74	33.1721	0.73	0	63.9	23834996	0.968548	774004
17	S38	Normal	119294232	17894134800	0.93633	0.876156	0.465737	52379640	0.439079	7579212322	0.971336	0.924689	0.41069	63.7	20.9929	4.83	0.02	51.23	44607894	0.851627	7771746
18	S39	Normal	84514612	12677191800	0.912196	0.850255	0.536505	32927160	0.389603	4732889355	0.973953	0.930079	0.465953	68.06	23.9498	4.61	0.02	56.4	21040284	0.638995	11886876
18	S40	Tumor	73718278	11057741700	0.950669	0.899278	0.476746	22015050	0.298638	3083356888	0.977371	0.937404	0.407928	86.11	44.9155	0.65	0	69.49	20673908	0.939081	1341142
19	S43	Normal	73058196	10958729400	0.955134	0.907489	0.456963	33738522	0.461803	4843229493	0.977959	0.937596	0.420453	70.68	76.109	0.81	0.02	52.99	32340030	0.958549	1398492
19	S44	Tumor	77317238	11597585700	0.968375	0.924845	0.441057	46340794	0.599359	6675190813	0.978628	0.938273	0.41593	61.62	28.5314	0.69	0	39.38	45125850	0.973782	1214944
20	S45	Tumor	72952740	10942911000	0.933765	0.855712	0.449978	43913308	0.601942	6332687921	0.957118	0.885246	0.415604	60.99	29.5853	0.65	0	39.15	42984182	0.978842	929126
20	S46	Normal	69318644	10397796600	0.932676	0.867048	0.460757	20546968	0.296413	2923817754	0.971788	0.923313	0.377869	78.86	14.886	3.3	0	67.06	16195930	0.788239	4351038
21	S47	Normal	109128898	16369334700	0.901811	0.833714	0.506274	30463094	0.279148	4323737419	0.964589	0.917626	0.419397	75.13	20.7812	8.46	0	63.62	17030426	0.559051	13432668
21	S48	Tumor	86665036	12999755400	0.954037	0.908117	0.451669	48209138	0.55627	6908685860	0.978275	0.937971	0.412579	66.71	46.4102	0.68	0	43.69	47224162	0.979569	984976
22	S49	Normal	81498814	12224822100	0.927028	0.877418	0.472846	25705176	0.315406	3629176466	0.97592	0.93463	0.413945	83.53	71.8011	0.68	0	67.78	23788986	0.925455	1916190
22	S50	Tumor	86373930	12956089500	0.948609	0.903442	0.453925	39116312	0.452872	5567953677	0.978066	0.938249	0.411306	74.92	64.1414	0.63	0	54.09	37359808	0.955095	1756504
23	S51	Normal	80248410	12037261500	0.902926	0.835574	0.553454	4609992	0.0574465	654951678	0.966824	0.918311	0.418679	94.29	60.0646	0.5	0	93.76	4133598	0.896661	476394
23	S52	Tumor	84002478	12600371700	0.962672	0.918393	0.438902	53787706	0.640311	7814519909	0.977781	0.937681	0.413378	53.97	41.1245	0.89	0.02	35.05	51983298	0.966453	1804408
24	S53	Normal	84941196	12741179400	0.937022	0.877598	0.458036	39491890	0.464932	5630011790	0.971138	0.917033	0.411772	73.68	45.9611	0.57	0	52.93	38105050	0.964883	1386840
24	S54	Tumor	91256980	13688547000	0.928374	0.878684	0.479401	20464404	0.22425	2828142265	0.974364	0.933513	0.415092	91.01	70.0673	0.69	0	76.89	18961092	0.92654	1503312
25	S55	Tumor	74479242	11171886300	0.947248	0.87822	0.467165	41654946	0.559283	5989346177	0.966382	0.903854	0.434871	64.91	68.152	0.67	0	43.4	30770466	0.738699	10884480
25	S56	Normal	80228626	12034293900	0.962266	0.91335	0.471142	35847528	0.446817	5117270743	0.979512	0.940111	0.421027	74.05	68.8598	0.65	0	54.66	34263464	0.955811	1584064
26	S61	Tumor	101795086	15269262900	0.902587	0.836528	0.597894	20927294	0.205583	2970499548	0.975284	0.935155	0.508129	75.02	23.3634	12.36	0	67.08	8722618	0.416806	12204676
26	S62	Normal	115286296	17292944400	0.935068	0.87664	0.473352	49712586	0.43121	7099211831	0.971597	0.926789	0.390045	69.63	18.793	5.18	0	51.7	45514414	0.915551	4198172
27	S63	Tumor	87720162	13158024300	0.958363	0.905458	0.464626	48110152	0.54845	6904014259	0.975361	0.927285	0.431771	66.52	67.3564	0.65	0	44.5	43458492	0.903312	4651660
27	S64	Normal	98315596	14747339400	0.915124	0.819783	0.748319	13187760	0.134137	1929070276	0.971806	0.922619	0.424418	52.83	13.3952	9.33	0	77.26	10154190	0.769971	3033570
28	S65	Tumor	105623718	15843557700	0.961974	0.913075	0.466412	65498300	0.62011	9474020338	0.976243	0.931765	0.440495	57.93	41.8753	1.03	0	36.96	64435930	0.98378	1062370
28	S66	Normal	69680544	10452081600	0.961538	0.916022	0.450587	32738756	0.469841	4674599227	0.979616	0.941291	0.418287	72.56	65.0375	0.76	0.02	52.23	30959328	0.945648	1779428
29	S67	Tumor	83854696	12578204400	0.966897	0.923007	0.437917	54592444	0.651036	7908210768	0.978468	0.938191	0.415251	55.61	32.0219	0.71	0	34.19	53850312	0.986406	742132
29	S68	Normal	83124068	12468610200	0.937043	0.870954	0.546643	24794958	0.298289	3546058944	0.976406	0.931999	0.430295	70.92	16.3402	4.1	0	66.07	12820784	0.517072	11974174
30	S69	enivormental control	181346114	27201917100	0.859815	0.733442	0.843374	6290410	0.0346873	903923089	0.976632	0.936105	0.557065	52.2	39.5075	11.81	0	84.72	1013768	0.161161	5276642
31	S70	enivormental control	18513690	2777053500	0.848229	0.746743	0.786481	2448428	0.13225	353868236	0.978426	0.940895	0.565951	53.42	27.5173	18.26	0	68.51	228038	0.0931365	2220390
32	S71	enivormental control	6334016	950102400	0.897559	0.799188	0.748665	1565386	0.24714	228157997	0.978192	0.938723	0.549007	49.91	22.2501	9.79	0	65.5	284974	0.182047	1280412
33	S72	enivormental control	1745060	261759000	0.917021	0.83489	0.680999	563474	0.322897	81584153	0.977601	0.937613	0.528721	55.8	19.6927	6.72	0	60.99	157662	0.279804	405812
34	S73	enivormental control	12237278	1835591700	0.937253	0.882976	0.549774	3907264	0.319292	552668961	0.979114	0.941358	0.506658	82.38	88.1112	0.84	0.01	67.22	1018640	0.260704	2888624
35	S74	enivormental control	95979314	14396897100	0.894041	0.77792	0.85372	4670824	0.0486649	685618099	0.975782	0.933503	0.551103	48.85	42.8511	8.16	0	86.98	687654	0.147223	3983170
36	S75	Tumor	82294896	12344234400	0.953162	0.895593	0.450871	46799212	0.568677	6796587745	0.971305	0.921261	0.401518	57.31	15.018	1.41	0	41.73	43637074	0.932432	3162138
36	S76	Normal	93436800	14015520000	0.940085	0.877557	0.520175	30732138	0.328908	4391657048	0.973923	0.92703	0.406245	71.77	16.6297	3.24	0	63.87	24017768	0.78152	6714370
37	S77	Tumor	72658118	10898717700	0.938605	0.872274	0.478275	18949178	0.260799	2655933156	0.968541	0.912186	0.411628	86.97	50.3874	0.59	0	73.33	18195940	0.96025	753238
37	S78	Normal	76858796	11528819400	0.938698	0.885445	0.485917	18416262	0.239612	2579570532	0.975174	0.934248	0.417831	87.41	61.5953	0.69	0	75.35	17540150	0.952427	876112
38	S79	Tumor	88233094	13234964100	0.941724	0.879988	0.494045	31783778	0.360225	4606483537	0.971627	0.922464	0.39116	67.2	14.679	3.01	0	60.97	26473180	0.832915	5310598
38	S80	Normal	76455830	11468374500	0.927201	0.860283	0.489125	19263194	0.251952	2756786403	0.971439	0.922332	0.38325	80	13.3762	1.72	0	73.08	15066986	0.782164	4196208
39	S81	Tumor	128119904	19217985600	0.950528	0.895973	0.446507	67152744	0.52414	9767289167	0.971963	0.925049	0.408452	59.55	12.7761	3.38	0.05	44.16	65750548	0.979119	1402196
39	S82	Normal	89175366	13376304900	0.945777	0.893525	0.472061	37268462	0.417923	5329200768	0.977095	0.934895	0.414378	74.5	63.9708	0.68	0	57.53	35619310	0.955749	1649152
40	S83	Tumor	79585394	11937809100	0.944985	0.895065	0.458455	27413140	0.344449	3888231616	0.978422	0.940135	0.398101	80.98	43.1749	0.6	0.02	64.94	26631330	0.97148	781810
40	S84	Normal	79429210	11914381500	0.919928	0.846783	0.46152	33921500	0.427066	4850134159	0.960494	0.895778	0.404523	74.22	67.0022	0.65	0.02	56.63	33079400	0.975175	842100
41	S85	Tumor	93857404	14078610600	0.926123	0.856976	0.50728	21675558	0.230941	3080081195	0.971466	0.924833	0.383932	78.94	20.3464	3.91	0.01	72.98	18787604	0.866764	2887954
41	S86	Normal	79961564	11994234600	0.930726	0.870094	0.463251	22005742	0.275204	3165312820	0.971435	0.924626	0.382381	78.04	17.5655	3.48	0.02	68.98	20868268	0.94831	1137474
42	S87	Tumor	83621244	12543186600	0.933299	0.870567	0.484793	46354050	0.554333	6804915992	0.969439	0.920022	0.402779	47.74	18.9475	4.02	0.03	40.52	42432194	0.915393	3921856
42	S88	Normal	94487356	14173103400	0.952753	0.899794	0.428827	74208564	0.785381	10974440512	0.970905	0.922225	0.406223	29.14	13.2136	3.13	0.02	18.32	72355148	0.975024	1853416
43	S89	Tumor	83378464	12506769600	0.944865	0.898781	0.469818	31673138	0.379872	4512073180	0.979104	0.94057	0.43055	77.87	18.441	0.65	0.02	61.34	31090492	0.981604	582646
43	S90	Normal	76502060	11475309000	0.947082	0.892536	0.484233	24753254	0.323563	3531861563	0.978698	0.939272	0.411353	80.07	52.1182	0.61	0.02	67.01	24146042	0.975469	607212
44	S91	Tumor	87453650	13118047500	0.939957	0.883055	0.442237	31588262	0.3612	4517876307	0.973342	0.928712	0.381832	75.38	17.3934	2.88	0.02	60.98	30101210	0.952924	1487052
44	S92	Normal	68950084	10342512600	0.931581	0.871605	0.447061	18589346	0.269606	2641039468	0.971813	0.925539	0.377853	82.75	15.5537	2.57	0.01	70.45	17721334	0.953306	868012
45	S93	Tumor	86896856	13034528400	0.91339	0.847229	0.545108	35638256	0.410121	5161103376	0.973946	0.929015	0.412446	57.55	13.1779	10.69	0	48.3	30086976	0.844233	5551280
45	S94	Normal	97596932	14639539800	0.937253	0.865601	0.647141	25257520	0.258794	3651496495	0.976012	0.930906	0.445303	59.33	17.596	4.99	0	69.13	12562582	0.49738	12694938
46	S95	Tumor	84044276	12606641400	0.935182	0.876312	0.480952	20271680	0.241202	2852543691	0.981296	0.947305	0.38244	83.44	15.8942	3.14	0.01	72.73	18631966	0.919113	1639714
46	S96	Normal	87778494	13166774100	0.920579	0.851224	0.51488	14669002	0.167114	2061324824	0.97443	0.926823	0.385555	83.45	21.6053	3.88	0	79.41	13987310	0.953528	681692
47	S97	Tumor	85420766	12813114900	0.926616	0.869352	0.460015	36317660	0.425162	5179832351	0.976133	0.9294	0.406838	73.81	17.4034	2.21	0	55.28	32922242	0.906508	3395418
47	S98	Normal	69556094	10433414100	0.924211	0.864314	0.44453	19661390	0.28267	2788160981	0.97377	0.92813	0.383394	82.55	16.9371	3.24	0	68.5	18489652	0.940404	1171738
48	S99	Tumor	71709664	10756449600	0.930814	0.874814	0.453783	18618900	0.259643	2642096901	0.974547	0.930289	0.377044	82.58	17.8984	5	0	69.03	17280366	0.928109	1338534
48	S100	Normal	82860810	12429121500	0.905374	0.839652	0.494832	23573030	0.284489	3357716300	0.974345	0.930131	0.392273	76.01	19.6565	9.94	0	61.61	22558946	0.956981	1014084
50	S103	Tumor	74657250	11198587500	0.919464	0.835499	0.659743	12430046	0.166495	1768143135	0.975789	0.929169	0.393357	64.74	21.8751	6.85	0	76.5	11704748	0.94165	725298
50	S104	Normal	68949430	10342414500	0.918783	0.834723	0.656122	8586098	0.124527	1216758345	0.973466	0.924718	0.391024	68.75	21.3568	5.27	0	82.27	8076930	0.940699	509168
51	S105	Tumor	81055280	12158292000	0.926998	0.847831	0.75675	8978464	0.11077	1279794551	0.974709	0.927165	0.406467	56.48	25.5084	6.4	0	82.52	8451200	0.941275	527264
51	S106	Normal	88856328	13328449200	0.915099	0.831394	0.682071	10259646	0.115463	1453284942	0.973875	0.925697	0.397609	64.65	26.8463	7.62	0	80.83	9404202	0.916621	855444
52	S107	Tumor	75116570	11267485500	0.912555	0.816739	0.772089	7074820	0.0941845	1015166997	0.974705	0.926691	0.403775	55.22	21.1024	6.36	0	84.22	6597438	0.932524	477382
52	S108	Normal	76914364	11537154600	0.837304	0.754611	0.636837	14678500	0.190842	2111698131	0.973304	0.927609	0.393689	59.06	20.3992	40.93	0	39.98	13558432	0.923693	1120068
53	S109	Tumor	83641952	12546292800	0.945035	0.887258	0.454077	40180014	0.480381	5819372733	0.974374	0.925992	0.42406	65.18	17.9892	1.96	0	50	35449442	0.882266	4730572
53	S110	Normal	80761384	12114207600	0.938657	0.882619	0.445131	31172338	0.385981	4419226627	0.974939	0.930461	0.396484	76.25	16.3884	4.57	0	56.83	24946840	0.800288	6225498
54	S111	Tumor	72544430	10881664500	0.946908	0.889628	0.508189	32360078	0.446073	4658266304	0.976784	0.93084	0.450126	66.54	21.8721	3.09	0	52.3	22442250	0.693517	9917828
54	S112	Normal	77365220	11604783000	0.945988	0.886807	0.429519	43941586	0.567976	6393433282	0.972997	0.921845	0.395734	56.95	19.132	1.69	0	41.51	40886750	0.93048	3054836
55	S113	Tumor	86165460	12924819000	0.948119	0.896739	0.426396	54570044	0.633317	7945085414	0.976908	0.931836	0.391294	52.75	17.6514	1.4	0	35.27	51887636	0.950845	2682408
55	S114	Normal	113635546	17045331900	0.959446	0.902812	0.444123	67737838	0.596097	9853592926	0.974915	0.92565	0.403941	54.66	22.7304	1.71	0	38.68	60063706	0.886708	7674132
56	S115	Tumor	69499462	10424919300	0.939302	0.879681	0.479513	21018520	0.302427	3001644164	0.973265	0.924749	0.423996	78.71	14.0681	2.64	0	67.11	14355412	0.682989	6663108
56	S116	Normal	79702186	11955327900	0.935082	0.871514	0.525373	19815544	0.24862	2818306949	0.97474	0.926784	0.442458	77.09	15.3957	5.52	0	69.61	9269336	0.467781	10546208
57	S117	Tumor	66956530	10043479500	0.957917	0.903352	0.431262	42586836	0.636037	6208802917	0.974783	0.92666	0.406688	50.15	17.4908	2.04	0	34.35	38949056	0.91458	3637780
57	S118	Normal	77588528	11638279200	0.934897	0.866124	0.542378	33831886	0.436042	4893074650	0.974279	0.926197	0.448634	59.29	19.5866	4.68	0	51.72	23695064	0.700377	10136822
58	S119	Tumor	76119240	11417886000	0.93407	0.877855	0.507149	33124486	0.435166	4760728531	0.976428	0.933433	0.461027	68.37	19.3502	5.85	0	50.64	20339432	0.61403	12785054
58	S120	Normal	80528682	12079302300	0.911663	0.854358	0.4735	24585274	0.305298	3472685203	0.973853	0.928848	0.407769	79.79	16.6723	5.36	0	64.11	19293316	0.784751	5291958
59	S121	Tumor	74361878	11154281700	0.92004	0.831357	0.667238	16170132	0.217452	2332707647	0.972722	0.924367	0.401235	57.83	16.8622	7.36	0	70.89	14841112	0.91781	1329020
59	S122	Normal	120694702	18104205300	0.885835	0.787916	0.790688	15521730	0.128603	2299202961	0.966508	0.911524	0.400169	46.62	16.9862	7.65	0	79.49	15154646	0.97635	367084
60	S123	Tumor	83835326	12575298900	0.945985	0.89358	0.432517	40255264	0.480171	5808366948	0.975197	0.931177	0.395946	66.05	20.6487	3.28	0	48.71	36023316	0.894872	4231948
60	S124	Normal	79790604	11968590600	0.914604	0.852686	0.519296	40584966	0.508643	5916917907	0.974318	0.929286	0.436948	52.97	19.467	10.41	0	38.73	27750164	0.683755	12834802
61	S125	Tumor	100938720	15140808000	0.94475	0.873747	0.62193	33893278	0.335781	4975462809	0.969425	0.917061	0.38943	49.74	20.4202	4.21	0	62.21	32259946	0.95181	1633332
61	S126	Normal	73255224	10988283600	0.937273	0.867856	0.524313	27105942	0.370021	3917007289	0.970158	0.9207	0.394509	49.69	15.1886	5.74	0	57.25	25101076	0.926036	2004866
62	S127	Tumor	76796772	11519515800	0.942393	0.877698	0.513025	36468384	0.474869	5289573469	0.971569	0.921959	0.42248	57.28	15.0405	3.97	0	48.55	31085046	0.852383	5383338
62	S128	Normal	91394852	13709227800	0.95271	0.901146	0.433308	51622480	0.564829	7481138186	0.97225	0.926184	0.400321	58.36	17.0018	3.06	0.03	40.42	49217510	0.953412	2404970
63	S129	Tumor	86826104	13023915600	0.940231	0.885656	0.452031	36736880	0.423109	5249448261	0.975874	0.93288	0.396048	73.12	17.0938	2.97	0	54.72	33842942	0.921225	2893938
63	S130	Normal	88941692	13341253800	0.932279	0.849497	0.731649	16567196	0.18627	2387683665	0.975422	0.928137	0.409943	53.3	30.5853	5.78	0	75.59	15737352	0.94991	829844
64	S131	Tumor	97490364	14623554600	0.926736	0.841271	0.65486	24547670	0.251796	3519903122	0.974125	0.924844	0.398679	58.44	22.6539	6.32	0	68.5	21722106	0.884895	2825564
64	S132	Normal	77748304	11662245600	0.945033	0.882571	0.465473	44472132	0.572001	6463459574	0.974173	0.924512	0.402002	53.57	17.9341	3.34	0	39.46	42945166	0.965665	1526966
65	S133	Tumor	82191548	12328732200	0.952891	0.895035	0.451861	38011536	0.462475	5450256256	0.976451	0.930846	0.398301	70.53	15.3153	1.73	0	52.02	35696412	0.939094	2315124
65	S134	Normal	72672114	10900817100	0.924295	0.851007	0.569657	18852022	0.259412	2695727263	0.975622	0.927976	0.437346	72.69	18.8688	4.02	0	70.03	14215538	0.754059	4636484
66	S135	Tumor	73457720	11018658000	0.922681	0.859891	0.497738	22439344	0.305473	3208367361	0.973906	0.927568	0.393386	67.96	17.0899	6.75	0	62.7	20966140	0.934347	1473204
66	S136	Normal	83376974	12506546100	0.953692	0.896911	0.429586	47046000	0.564257	6812596028	0.974865	0.925939	0.391617	59.44	19.6009	1.77	0	41.8	44188780	0.939268	2857220
67	S137	Tumor	77766102	11664915300	0.941363	0.880073	0.505464	32336544	0.415818	4632506870	0.981703	0.947126	0.398931	66.31	14.7387	4.59	0.01	53.82	30955474	0.957291	1381070
67	S138	Normal	74358314	11153747100	0.956389	0.916259	0.431555	41990178	0.564701	6076435147	0.982734	0.9492	0.395086	60.53	14.4993	1.3	0.02	42.21	39962858	0.951719	2027320
68	S139	Tumor	73932864	11089929600	0.939055	0.882393	0.508669	27423412	0.370923	3912708148	0.981952	0.948295	0.404243	69.9	15.3502	5.63	0.01	57.26	26039754	0.949545	1383658
68	S140	Normal	79010636	11851595400	0.957033	0.908262	0.455403	37251390	0.471473	5341732090	0.981986	0.947466	0.399956	69.08	15.6345	1.55	0.02	51.28	35170148	0.94413	2081242
69	S141	Tumor	79855454	11978318100	0.951528	0.900531	0.470078	39310700	0.492273	5660781034	0.981599	0.947255	0.401369	63.57	14.7884	3.31	0.01	47.45	37722842	0.959607	1587858
69	S142	Normal	83730798	12559619700	0.968874	0.927334	0.424792	66753418	0.797239	9858954586	0.980907	0.944591	0.407938	30.9	16.9554	1.76	0.02	18.49	65322934	0.978571	1430484
70	S143	Tumor	80078598	12011789700	0.958275	0.909371	0.43978	56403140	0.704347	8306030919	0.977477	0.937295	0.399057	37.27	16.0672	3.07	0.02	26.47	54752836	0.970741	1650304
70	S144	Normal	81839186	12275877900	0.962391	0.917479	0.425293	58782414	0.718267	8641052724	0.979139	0.940459	0.398952	39.74	15.5511	2	0.02	26.16	56717454	0.964871	2064960
71	S145	Tumor	81599252	12239887800	0.946004	0.891375	0.431184	47876842	0.586731	6942319110	0.971028	0.923497	0.397839	56.69	16.6809	2.82	0.03	38.48	46453118	0.970263	1423724
71	S146	Normal	79805032	11970754800	0.941899	0.889817	0.454617	45822940	0.574186	6620655414	0.974059	0.929871	0.414911	59.65	16.6412	2.48	0.04	40.07	41676302	0.909507	4146638
72	S147	Tumor	104280702	15642105300	0.897216	0.823513	0.623847	31513630	0.3022	4580033861	0.981586	0.947391	0.444043	58.1	17.3157	8.09	0.01	61.68	17503148	0.555415	14010482
72	S148	Normal	87977362	13196604300	0.958894	0.913346	0.442023	54178236	0.61582	7917479557	0.981301	0.945776	0.401122	50.49	17.5582	2.03	0.02	36.37	51550458	0.951498	2627778
73	S149	Tumor	104715816	15707372400	0.89415	0.794884	0.703761	19983046	0.190831	2875492600	0.981315	0.946981	0.399443	55.35	20.3166	13.49	0.01	67.42	18984168	0.950014	998878
73	S150	Normal	96260956	14439143400	0.915507	0.845809	0.575703	30322916	0.315007	4364147537	0.980802	0.946368	0.454092	65.33	17.5836	6.94	0.01	61.55	20602398	0.679433	9720518
74	S151	Tumor	94869588	14230438200	0.941748	0.884913	0.48768	48437980	0.510574	7068242044	0.980184	0.944183	0.406558	53.82	16.786	5.06	0.02	43.87	46191320	0.953618	2246660
74	S152	Normal	76983276	11547491400	0.956206	0.914969	0.435996	48627848	0.631668	7083502570	0.981435	0.946387	0.400545	51.48	15.2887	2.13	0.02	34.69	46556918	0.957413	2070930
75	S153	Tumor	77226288	11583943200	0.941808	0.891452	0.469378	39374982	0.509865	5708544528	0.980314	0.946039	0.401872	59.67	11.9616	4.38	0.01	44.62	36799300	0.934586	2575682
75	S154	Normal	95169670	14275450500	0.960162	0.915182	0.438258	60541876	0.636147	8856383446	0.981161	0.945788	0.402847	48.33	17.4362	2.29	0.02	34.08	57806476	0.954818	2735400

## Sheet: Supplementary Table 3
Supplementary table 3. The detection results of 48 cytokines
Patient ID	Sample Barcode	Sample type	CTACK	Eotaxin	Basic FGF	G-CSF	GM-CSF	GRO-a	HGF	IFN-a2	IFN-r	IL-1a	IL-1b	IL-1ra	IL-2	IL-2Ra	IL-3	IL-4	IL-5	IL-6	IL-7	IL-8	IL-9	IL-10	IL-12(p70)	IL-12(p40)	IL-13	IL-15	IL-16	IL-17	IL-18	IP-10	LIF	MCP-1	MCP-3	M-CSF	MIF	MIG	MIP-1a	MIP-1b	b-NGF	PDGF-BB	RANTES	SCF	SCGF-b	SDF-1a	TNF-a	TNF-b	TRAIL
1	S3	Tumor	0.21	1.55	26.06	283.35	3.74	640.69	1179.45	9.52	18.49	10.53	1.49	636.16	2.68	40.39	0.26	0.53	44.58	3.79	32.23	35.18	9.13	1.06	1.43	35.46	8.54	171.54	615.37	2.58	18.74	74.01	86.98	340.88	1.5	107.47	30213.1	249.57	2.03	23.25	OOR <	6.28	93.41	32.15	2573.84	30.19	8.8	7.1	267.11
1	S4	Normal	20.47	4.57	24.38	377.21	2.91	132.88	2728.05	5.97	10.97	7.87	2.63	679.64	3.16	20.37	0.3	0.86	52.1	OOR <	53.38	1.78	8.89	1.23	0.79	77.06	6.47	95.91	695.88	2.87	6.32	86.78	125.79	12.01	1.95	55.18	15280.1	511.29	0.66	31.39	OOR <	20.7	396.39	85.52	2870.42	44.05	14.96	8.52	4967.99
2	S7	Tumor	1.96	26.38	66.77	936.88	2.4	OOR <	2965.84	7.49	9.81	23.13	3.24	1460.96	4.21	75.85	0.48	0.95	55.8	OOR <	7.49	28.65	24.97	1.06	0.95	92.04	11.44	99.35	1518.84	27.08	332.38	709.45	97.75	74.12	2.75	61.81	30886.6	2625.23	14.78	252.46	OOR <	34.26	2616.41	32.09	2524.42	51.47	25.8	27.1	119.32
2	S8	Normal	3.21	5.06	27.96	1392.5	1.74	201.55	867.68	4.51	7.53	8.93	1.95	734.22	2.78	17.38	0.25	0.55	56.73	13.18	2.47	5.9	6.99	1.06	0.47	33.34	14.54	147.53	284.48	2.72	73.71	1435.85	91.32	95.32	1.57	58.05	14868.5	2138.11	2.01	39.04	OOR <	25.29	172.52	42.53	2638.09	42.47	14.96	6.12	1753.53
4	S11	Tumor	15.08	11.32	275.55	332.26	3.32	279.02	11182.6	9.78	15.07	28.07	2.22	1063.05	4.3	64.75	0.52	1.14	32.49	0.88	79.86	7.44	22.53	1.56	1.11	280.59	9.78	180.16	1485.04	4.95	33.76	859.76	642.75	33.79	2.8	77.44	*52255.88	2112.15	7.09	136.23	*3.19	25.29	2751.81	25.17	3474.04	73.38	18.47	30.23	219.69
4	S12	Normal	7.2	2.87	42.56	187.62	2.32	175.33	2407.04	5.65	6.27	12.71	1.16	713.06	2.64	26.04	0.34	0.53	49.76	0.41	5.14	3.11	13.9	1.93	0.83	78.43	20.92	160.32	596.35	2.87	11.27	64.96	517.96	42.99	1.98	35.54	*53192.92	435.58	0.84	48.75	OOR <	20.7	937.18	36.8	4168.23	69.4	10.14	15.53	402.7
5	S13	Tumor	0.79	1.67	27.24	62.5	2.87	OOR <	664.14	10.72	16.48	9.19	1.31	4378.62	2.78	16.13	0.33	0.68	55.11	OOR <	10.41	2.64	8.42	1.93	1.43	34.05	34.93	141.19	287.7	3.43	20.4	57.59	80.07	15.84	1.78	42.09	*126428.17	670.11	0.9	10.51	OOR <	17.6	68.62	243.15	3172.11	31.23	10	7.35	164.79
5	S14	Normal	32.67	6.24	54.71	358.71	3.28	124.99	1220.88	9.69	11.98	11.07	2.59	909.08	3.69	29.59	0.44	0.88	77.06	OOR <	19.02	2.12	27.41	2.23	1.43	41.1	10	105.64	1539.37	3.43	10.1	1755.75	103.79	59.62	2.01	70.75	*65928.80	3153.02	2.01	77.95	OOR <	29.8	2741.6	85.18	3078.12	63.05	28.53	30.9	3474.56
6	S15	Tumor	0.79	12.09	38.01	145.22	3.24	OOR <	3307.81	14.2	19.7	21.12	3.2	4493.53	4.58	51.1	0.67	1.02	62.22	OOR <	118.32	11.08	12.66	3.25	1.51	104.21	6.56	94.91	724.84	4.4	15	197.12	247.32	46.37	3.93	102.47	*72209.26	950.78	2.75	53.36	OOR <	25.29	346.54	1228.05	2237.79	37.3	17.93	12.1	656.34
6	S16	Normal	17.42	9.37	24.69	5534.49	2.64	OOR <	984.46	4.75	15.51	12.71	2.83	1205.55	3.35	23.58	0.29	0.88	66.31	22.32	9.48	8.35	12.11	1.78	1.11	29.79	9.48	70.16	676.68	2.43	17.79	361.1	115.34	523.69	2.17	88.72	38646.8	937.86	6.75	102.81	OOR <	38.68	478.47	82.63	2939.64	60.42	18.47	10.71	4014.49
7	S18	Tumor	6.51	19.63	55.88	163.26	3.45	OOR <	4302.25	12.35	25.49	25.73	4.41	2951.1	5.24	57.57	0.5	1.12	62.9	0.91	25.51	53.76	11.8	2.39	1.83	114.98	5.76	103.24	773.61	4.54	124.53	659.86	83.54	263.94	15.08	89.76	*136382.63	1049.22	21.26	68.35	*6.25	23	175.53	29.45	3038.55	91.1	17.39	9.27	117.8
7	S17	Normal	4.48	8.99	22.47	1643.14	2.38	237.39	1024.04	5.32	17.52	9.46	1.83	691.46	2.97	14.87	0.28	0.53	62.68	41.71	13.19	8.13	8.97	1.71	0.91	33.34	16.38	170.35	438.1	2.14	10.57	73.89	74.95	615.12	1.78	29.87	22769.7	336.68	2.91	51.66	OOR <	30.55	431.76	31.89	3726.71	51.47	16.72	8.96	1184.68
8	S19	Tumor	0.62	2.97	74.21	337.93	2.85	694.36	749.09	6.39	35.15	185.75	3.96	37897.9	2.73	71.92	0.26	0.88	40.28	1.49	9.99	368.67	16.84	1.78	0.95	34.76	15.86	195.82	1433.48	4.26	19.48	4141.46	42.19	103.99	2.69	23.07	*125727.23	2923.58	8.27	133.14	OOR <	56.01	245.3	79.12	2732	42.79	56.29	12.73	3494.99
8	S20	Normal	97.54	8.49	36.43	264.21	2.6	OOR <	452.51	7.59	7.82	10	2.27	1154.4	2.44	26.41	0.26	0.81	47.89	OOR <	6.69	7.26	11.09	1.41	1.19	24.07	9.7	57.35	1039.5	2.72	11.41	834.11	164.83	37.61	1.78	80.69	33682.7	1743.49	4.13	54.89	OOR <	22.24	749.36	85.25	2895.14	79.3	24.58	13.11	4537.63
9	S21	Tumor	3.75	2.4	10.47	211.47	2.04	214.23	632.49	5.86	5.92	6.3	1.75	853.46	2.11	14.87	0.26	0.61	51.63	OOR <	15.64	1.78	7.47	1.48	0.71	26.93	27.58	152.95	274.66	1.69	10.9	40.21	35.47	16.34	1.78	21.25	15557.6	229.11	0.16	20.14	OOR <	31.29	211.31	67.27	3315.62	35.64	14.43	7.47	4336.86
9	S22	Normal	9.84	4.57	31.02	230.79	2.83	214.23	2581.41	6.29	9.81	10	2.07	792.29	2.88	20.24	0.32	0.71	56.03	OOR <	36.49	2.46	8.26	1.67	1.19	63.34	10.07	142.89	623.84	3.29	8.85	54.95	153.34	14.49	1.92	51.58	26336.5	316.01	0.26	28.48	OOR <	33.52	303.82	74.11	3607.78	54.79	16.58	9.08	3063.63
10	S23	Tumor	0.83	3.25	40.15	148.01	2.91	OOR <	2545.66	12.03	18.64	18.56	3.01	4680.03	3.83	61.64	0.16	0.88	32.49	OOR <	92.79	3.68	12.5	1.93	1.15	84.57	7.6	91.4	1661.17	5.69	20.66	1060.96	141.12	115.35	3.41	78.79	43579.3	2913.56	5.27	76.35	OOR <	20.7	493.2	34.87	2222.97	38.28	24.17	12.29	814.84
10	S24	Normal	5.86	7.31	20.12	146.02	2.12	OOR <	1577.85	5.65	7.11	8.93	1.13	614.54	2.68	15.12	0.25	0.61	60.4	OOR <	6.24	2.12	7.71	1.34	0.87	41.1	8.76	115.96	445.78	2.87	7.24	417.4	48.68	25.38	1.64	30.81	27008.2	727.35	1.06	21.89	OOR <	15.25	301.38	41.6	3721.75	123.83	13.75	7.72	1232.49
11	S26	Tumor	1.7	10.95	34.05	205.89	3.52	OOR <	5386.24	11.87	16.62	22.84	2.92	1393.59	4.3	122.39	0.5	1.05	63.59	2.69	24.28	39.51	17.69	1.85	1.75	146.38	6.84	123.69	1689.72	4.81	50.47	595.06	73.66	85.19	3.75	46.09	*89640.15	2975.74	6.72	107.07	OOR <	26.8	844.59	17.49	1842.34	39.26	20.37	16.56	131.56
11	S25	Normal	10.94	4.47	51.12	611.19	1.17	OOR <	306.7	2.38	13.67	8.93	2.3	790.76	2.11	12.47	0.17	0.73	14.7	OOR <	2.14	31.87	7.79	1.2	0.95	19.74	8.8	91.4	1146.1	2.43	19.81	34.94	122.04	761.98	1.88	67.51	15219.1	290.01	4.52	35.41	OOR <	41.97	276.34	26.75	2445.35	44.68	13.75	5.63	652.22
13	S29	Tumor	0.95	3.85	33.14	98.32	3.24	138.77	2692.34	14.35	17	12.98	2.95	3132.51	3.16	52.18	0.35	0.86	46.94	1.55	18.64	37.91	11.02	1.67	1.35	70.22	15.4	148.79	451.16	3.29	5.25	426.14	100.48	66.94	3.04	63.87	*79486.79	1618.72	2.35	38.93	OOR <	18.38	89.53	438.7	2460.17	42.15	15.77	9.14	83.84
13	S30	Normal	26.53	21.42	51.93	414.12	3.11	OOR <	1768.17	8.99	15.07	14.64	2.8	1852.2	4.11	66.06	0.35	0.92	60.85	8.23	13.51	4.48	18.85	1.93	1.27	57.82	10.07	96.4	1754.54	3.71	15.88	5272.7	209.24	169.42	2.41	93.76	*64050.17	10490.7	6.88	136.11	OOR <	35	1406.68	67.41	2445.35	63.77	27.71	19.99	1586.21
14	S32	Tumor	2.44	3.29	31.96	211.67	2.75	98.19	4791.66	11.3	14.18	17.15	3.14	1688.76	4.3	64.39	0.39	0.91	61.77	OOR <	34.44	12.2	11.56	1.82	1.27	133.73	8.5	123.24	1009.93	3.57	46.42	644.33	102.89	167.16	3.7	89.18	*88799.45	1939.04	20.65	36.54	OOR <	23.77	302.65	34.8	2227.91	35.48	18.07	11.02	307.82
14	S31	Normal	14.11	4.28	26.8	375.89	2.87	194.32	2317.71	6.08	11.4	10.53	2.5	599.81	2.97	20.62	0.43	0.91	73.94	OOR <	32.5	2.55	10.7	1.82	1.27	64.72	8.27	117.79	556.89	3.15	7.53	602.15	81.96	21.16	1.98	50.29	26226.4	1259.08	1.54	23.28	OOR <	31.29	512.81	90.57	3404.72	54.49	21.45	11.72	5301.51
15	S33	Tumor	1.68	5.07	46.09	354.76	4.07	198.83	1679.96	12.51	32.63	44.82	5.26	14994.5	5.76	112.19	0.66	1.54	64.72	2.77	60.5	10.94	20.38	2.12	2.36	63.34	20.18	127.26	982.7	7.08	337.11	5990.03	78.79	145.61	12.41	91.71	*88269.45	2271.28	29.4	308.42	OOR <	30.55	999.07	119.22	2005.5	39.26	41.4	22.54	605.81
15	S34	Normal	32.98	15.72	152.32	168.92	2.6	160.02	396.66	5.76	9.81	10	1.66	1627.31	2.78	32.4	0.21	0.63	45.53	OOR <	4.57	2.38	7.94	1.48	1.03	21.19	9.18	122.79	1036.71	3.29	13.17	760.93	362.28	42.67	1.71	60.55	37750.4	1605.67	1.75	47.81	OOR <	36.48	296.4	85.38	3186.95	88.06	16.04	9.46	1784.79
17	S37	Tumor	1.01	5.34	70.76	174.59	2.4	72.21	4347.63	12.19	15.96	16.03	2.29	1806.73	3.4	106.2	0.36	0.88	40.76	OOR <	90.77	2.12	16.07	1.41	1.43	118.34	8.92	114.57	2276.25	3.43	7.75	624.73	311.54	56.1	2.58	51.63	*49332.11	1977.22	2.1	57.14	OOR <	20.7	1189.96	70	1881.9	47.49	24.58	19.08	830.99
17	S38	Normal	10.87	4.69	35.31	269.94	3.02	171.75	3345.6	6.08	12.71	8.4	2.89	708.12	3.54	25.43	0.36	0.95	49.06	OOR <	54.92	1.69	10.78	1.27	1.11	91.36	11.41	121.43	810.27	2.72	7.46	161.59	314.64	11.42	1.71	101.94	33034.8	787.27	0.7	23.94	OOR <	26.8	434.89	93.34	3048.44	91.51	15.23	10.46	4418.64
18	S40	Tumor	4.94	20.76	40.5	231	3.04	OOR <	2544.35	9.43	13.67	16.59	4.08	1041.39	3.54	74.9	0.45	0.86	61.31	OOR <	62.51	7.03	17	1.27	1.47	71.59	10.22	87.32	1677.4	6.62	11.63	2715.52	87.61	117.59	2.99	71	*61155.75	6697.75	7.59	178.23	OOR <	24.53	1469.1	94.65	2326.74	55.38	27.43	22.02	731.33
18	S39	Normal	34.29	4.73	27.24	301.13	3.06	188.39	1529.92	7.3	12.06	13.81	3.5	1235.87	2.97	22.1	0.32	0.95	60.4	OOR <	21.49	4.21	15.92	1.56	1.43	42.5	9.33	113.64	790.74	2.87	6.21	162.08	81.33	28.54	2.04	55.83	29640	703.61	1.65	56.53	OOR <	23	1061.13	111.65	2593.61	67.82	20.37	15.09	5929.85
19	S44	Tumor	0.43	10.57	37.17	745.82	11.31	270.88	4425.39	11.06	45.87	33.97	7.2	3137.3	4.39	120.95	0.48	1.3	68.56	28.31	54.15	391.61	23.29	1.78	1.59	108.26	9.78	138.62	831.36	4.81	41.75	*10095.45	82.6	1383.39	48.4	118.51	*63488.92	4453.74	80.73	249.2	*1.17	23.77	1269.9	41.4	2613.38	42.79	32.62	24.58	248.94
19	S43	Normal	1.19	2.31	18.7	364.86	1.95	197.72	481.82	5.21	36.1	12.71	1.07	1046.51	2.4	34.22	0.29	0.66	50.93	1.55	2.36	23.59	9.05	1.38	0.83	21.19	11.3	158.69	690.22	2.58	18.45	52.77	94.4	1547.45	4.2	95.09	30063.4	265.11	22.3	43.45	OOR <	35	111.13	57.48	2840.76	34.64	11.47	6.55	1118.61
20	S45	Tumor	1.39	60.19	2184.83	444.02	2.56	458.37	3260.47	6.49	34.21	73.19	11.11	7794.3	2.68	74.54	0.31	1.09	31.5	0.44	6.06	403.84	13.12	1.06	0.55	77.06	37.87	128.15	1575.98	3.71	83.92	8091.05	227.68	1267.59	57.65	92	37805.7	2404.25	45.06	401.76	OOR <	39.78	411.82	30.3	4188.09	51.92	65.43	11.91	680.5
20	S46	Normal	4.17	3.48	60.62	223.5	2.52	163.31	748.72	5.21	7.39	6.82	2.01	1028.52	1.91	25.31	0.16	0.66	40.52	OOR <	5.04	2.12	10.78	0.99	0.67	31.21	10	116.42	994.78	2.14	8.01	64.68	263.21	32.31	1.57	58.87	30952.7	608.02	1.12	35.08	OOR <	36.48	698.39	81.39	3414.62	47.18	17.93	11.59	3686.73
21	S48	Tumor	0.36	12.72	49.05	553.33	5.48	OOR <	1650.7	10.04	13.89	38.76	11.61	1812.45	2.54	42.2	0.39	0.81	26.49	3.68	25.44	142.83	12.58	1.63	0.79	42.5	29.77	139.48	813.4	3.08	6.94	614.41	50.45	164.53	8.51	58.32	*99210.42	1527.3	5.98	69.68	OOR <	33.52	130.57	91.88	1867.07	34.3	35.36	9.27	731.53
21	S47	Normal	23.08	4.83	67.03	1592.83	2.81	179.44	1128.45	7.3	10.97	8.93	1.8	902.07	2.88	21.61	0.23	0.68	47.41	40.72	26.73	4.7	9.21	1.34	0.95	34.05	11.62	126.82	863.93	2.29	7.97	38.69	127.51	181.24	1.78	57.97	38279.7	349.99	0.98	61.68	OOR <	26.04	479.23	52.54	3107.8	41.51	15.1	9.83	1950.99
22	S50	Tumor	3.75	18.28	274.5	485.4	3.28	OOR <	4547.02	9.69	42.96	56.52	9.44	27550.9	4.3	148.1	0.42	1.12	51.63	1.38	65.95	268.89	13.59	1.48	1.35	115.65	8.07	115.96	962.91	5.15	21.36	7524.63	89.47	382.64	18.86	71.36	*154487.80	6307.71	33.93	93.81	OOR <	26.04	296.45	27.01	3583.01	38.28	31.53	14.13	104.98
22	S49	Normal	25.09	6.01	131.64	242.92	2.73	OOR <	433.86	4.51	7.68	8.4	1.97	1837.1	2.88	27.88	0.23	0.81	45.05	OOR <	5.32	3.51	8.74	1.16	1.03	21.19	10.65	62.72	1369.84	2.87	14.41	174.79	339.79	37.39	1.98	75.14	37147.9	804.75	0.93	20.67	OOR <	37.21	277.22	79.05	3375.02	73.67	15.23	7.96	2381.23
25	S55	Tumor	2.44	103.89	340.59	400.73	2.91	151.11	2773.6	7.3	38.01	206.21	4.18	29854	2.59	110.99	0.33	0.73	42.2	0.91	86.84	28.85	8.26	1.63	1.39	83.2	11.09	156.24	578.5	4.54	35.16	774.6	112.4	142.58	4.54	28.91	*94236.52	495.44	13.79	45.49	OOR <	17.21	125.51	38.39	2979.2	38.28	40.16	8.27	141.04
25	S56	Normal	19.5	4.06	31.83	268.88	2.24	158.32	1172.82	7.49	5.64	6.3	1.22	748.63	2.01	18.88	0.2	0.51	45.76	0.2	10.74	2.08	8.42	1.13	0.79	41.1	11.34	152.95	522.21	2.51	7.46	167.71	326.31	35.54	1.5	50.35	29099.7	732.75	1.73	33.9	OOR <	19.93	538.77	57.48	2929.75	72.25	13.08	9.21	1626.05
26	S61	Tumor	0.64	1.13	29.65	119.12	2.04	OOR <	2047.92	11.55	9.6	8.4	1.28	843.23	1.82	34.95	0.23	0.63	19	OOR <	65.45	1.95	7.15	1.06	0.71	60.58	24.89	124.58	1006.94	3.15	10.17	147.86	126.36	27.22	1.71	108.5	39219.6	1864.95	4.18	25.72	OOR <	10.44	315.93	54.37	2247.68	28.07	10.94	8.77	406.78
26	S62	Normal	6.57	5.68	58.19	216.02	2.24	168.02	312.12	5.65	6.69	6.82	1.8	632.6	2.01	18.88	0.19	0.71	36.9	OOR <	3.39	2.51	6.67	1.16	0.79	19.74	12.01	119.62	543.65	2.14	12.29	227.02	132.08	14.13	1.42	72.67	31263.1	806.18	0.48	26.46	OOR <	22.62	299.2	75.75	2919.87	84.32	12.81	6.12	3777.2
27	S63	Tumor	0.43	1.41	17.59	131.32	0.69	OOR <	892.01	7.59	33.34	6.56	1.25	14657.3	1.33	18.63	0.17	0.53	19.53	OOR <	85.64	1.95	5.23	0.99	0.55	32.63	10.36	135.6	333.87	1.69	12	216.83	47.61	279.97	2.11	42.93	12109.1	1075.8	3.85	46.82	OOR <	4.99	119.42	42.73	2148.84	24.98	9.34	4.66	529.92
27	S64	Normal	24.08	4.47	40.73	171.55	2.12	217.08	543.25	5.21	8.38	8.93	2.01	1054.17	2.01	27.39	0.2	0.81	40.76	0.53	7.32	1.99	7.63	1.13	0.87	24.07	13.39	145.43	860.26	2.29	10.32	977.91	125.21	38.84	1.57	37.4	33901.9	2670.63	0.96	80.48	OOR <	31.29	371.36	69.45	2979.2	41.19	22.94	8.09	3708.09
28	S65	Tumor	*0.00	1.64	223.5	324.61	2.35	137.06	820.7	5.54	30.56	19.2	46	8897.49	2.55	16.88	0.33	0.61	43.69	4.55	5.67	388.74	9.6	1.76	1.05	37.58	2.63	242.87	273.58	2.83	5.9	308.3	26.43	1217.34	8.47	22.56	44220.8	885.53	8.79	38.86	8.52	38.13	90.99	8.1	1642.01	26.76	13.08	6.87	64
28	S66	Normal	4.87	1.71	20.2	341.58	1.02	160.44	568.35	2.06	3.76	6.63	1.51	747.03	1.54	10.55	0.11	0.48	37.2	5.43	1.67	11.65	7.87	*0.03	0.49	26.22	3.34	83.03	441.47	1.03	7.82	160.77	46.18	87.38	1.14	33.73	3208.69	705.73	14.35	54.26	*0.69	26.61	769.81	37.93	1409.29	17.49	20.1	6.99	1129.66
29	S67	Tumor	0.69	9.84	37.71	496.11	3.85	252.38	838.11	7.49	50.29	73.58	9.06	97862.6	3.46	55.06	0.39	0.88	50.29	19.67	15.39	312.63	16.46	2.44	2.01	113.64	4.84	224.62	912.79	4.5	67.63	588.64	48.68	767.86	11.67	35.97	38661.1	2193.45	56.96	106.21	13.59	32.97	1444.74	36.86	4265.08	34.43	47.73	18.13	445.58
29	S68	Normal	1.31	2.68	26.87	90.59	OOR <	OOR <	969.9	0.42	5.61	5.09	1.13	2276.83	0.45	7.58	0.06	0.25	20.12	OOR <	5.67	14.47	9.21	OOR <	0.41	38.28	1.91	3.98	345.98	*0.14	8	53.2	16.6	20.72	1.05	22.15	979.7	252.86	13.1	18.81	OOR <	7.34	848.91	8.36	346.24	9.17	8.8	8.79	189.89
[truncated: 1 more columns]

## Sheet: Supplementary Table 4
Supplementary table 4. List of pathogens detected in this study
Pathogen	P_value	Normal_mean	Tumor_mean	log2FC
Stenotrophomonas_maltophilia	0.26557	0.00826399	0.00806886	0.0344727
Staphylococcus_cohnii	0.0536603	0.0128197	0.00457168	1.48757
Haemophilus_parainfluenzae	0.541554	0.0112647	0.0053807	1.06595
Pseudomonas_aeruginosa	0.211368	0.00448229	0.0041992	0.0941243
Acinetobacter_baumannii	0.523547	0.0175772	0.012987	0.436632
Janibacter_indicus	0.194836	0.00429895	0.00250084	0.781571
Staphylococcus_aureus	0.0354721	0.0019786	0.00144025	0.458162
Pseudomonas_putida	0.509495	0.00247016	0.00254537	-0.0432743
Enterococcus_faecalis	0.138792	0.0018286	0.00162143	0.17347
Streptococcus_mitis	0.767788	0.000509555	0.000402775	0.339264
Klebsiella_pneumoniae	0.029809	0.000917128	0.000196452	2.22294
Acinetobacter_soli	0.833523	0.000945194	0.00122295	-0.371685
Weissella_confusa	0.445566	0.000376858	0.000969922	-1.36385
Pantoea_agglomerans	0.555386	0.000411023	0.00079669	-0.954799
Haemophilus_ducreyi	0.344809	0.000384407	0.000410067	-0.0932229
Corynebacterium_diphtheriae	0.924005	0.000260377	0.00154243	-2.56653
Mycobacterium_avium	0.769535	0.000356988	0.0004273	-0.259371
Escherichia_coli	0.112843	0.000387097	0.000279193	0.471429
Citrobacter_freundii	0.437906	0.00165216	0.00170618	-0.04641
Pseudomonas_alcaligenes	0.340274	0.00029866	0.000202562	0.56014
Bacteroides_fragilis	0.521863	0.000318674	0.000338956	-0.089019
Staphylococcus_simulans	0.435253	0.000180512	0.000157665	0.195233
Aeromonas_salmonicida	0.168198	0.000197135	0.000147629	0.417208
Moraxella_catarrhalis	0.834564	0.000155073	0.000737998	-2.25067
Mycobacteroides_abscessus	0.21438	0.000166489	0.000727581	-2.12768
Serratia_marcescens	0.127708	9.4479e-05	0.000357825	-1.92119
Shewanella_putrefaciens	0.36476	0.000128972	0.000546311	-2.08266
Enterococcus_faecium	0.516361	0.000182223	0.000155842	0.225624
Streptococcus_agalactiae	0.764787	0.000148127	0.000115818	0.354982
Streptococcus_pneumoniae	0.984883	0.000110118	0.000186898	-0.763201
Mycoplasma_hominis	0.494345	7.04426e-05	3.93985e-05	0.838307
Aeromonas_caviae	0.46174	8.01736e-05	3.88753e-05	1.04427
Klebsiella_aerogenes	0.735151	0.000477805	0.000162597	1.55512
Aeromonas_veronii	0.74266	4.87275e-05	7.45128e-05	-0.612751
Streptococcus_pyogenes	0.987417	8.18073e-05	8.94766e-05	-0.129281
Klebsiella_oxytoca	0.179713	0.000109999	1.89944e-05	2.53385
Haemophilus_influenzae	0.0439398	0.000169263	0	Inf
Human_gammaherpesvirus_4	0.102679	7.07756e-05	0.0133098	-7.55502
Streptococcus_mutans	0.0814013	0.000271792	0.000223044	0.285175
Salmonella_enterica	0.664245	0.000239298	0.000115656	1.04897
Aeromonas_media	0.645253	9.08004e-06	3.26848e-05	-1.84785
Mycobacterium_intracellulare	0.645253	2.9542e-05	9.76935e-05	-1.72549
Nocardia_farcinica	0.402269	2.80094e-05	6.28848e-05	-1.1668
Proteus_mirabilis	0.645253	8.67882e-05	0.000110968	-0.354572
Aeromonas_hydrophila	0.578017	3.27526e-05	2.84917e-05	0.20107
Clostridium_perfringens	0.566549	5.98713e-05	3.93825e-05	0.604311
Coxiella_burnetii	0.566549	8.4686e-05	2.32628e-05	1.86409
Nocardia_asteroides	0.158811	1.42833e-05	0	Inf
Vibrio_cholerae	0.158811	7.92901e-05	0	Inf
Citrobacter_koseri	1	7.56802e-06	3.39409e-05	-2.16504
Listeria_monocytogenes	0.555192	5.80872e-06	1.6011e-05	-1.46277
Streptococcus_suis	1	1.07433e-05	8.63178e-06	0.315712
Betapapillomavirus_2	0.324375	4.9128e-05	0	Inf
Burkholderia_cepacia	0.324375	8.3604e-06	0	Inf
Neisseria_meningitidis	0.324375	2.0793e-05	0	Inf
Bacillus_cereus	0.324375	0	1.14567e-05	-Inf
Chlamydia_trachomatis	0.324375	0	3.62319e-05	-Inf
Citrobacter_sedlakii	0.324375	0	5.91541e-05	-Inf
Human_betaherpesvirus_5	0.324375	0	0.00232135	-Inf
Legionella_pneumophila	0.158811	0	2.44702e-05	-Inf
Tropheryma_whipplei	0.324375	0	0.000588827	-Inf
Ureaplasma_parvum	0.0825143	0	0.000119567	-Inf

## Sheet: Supplementary Table 5
Supplementary table 5. List of bacteria that were detected in all tumors
tax	P_value	Normal_mean	Tumor_mean	Tumor/Normal(foldchange)	log10FC(T/N)
Acinetobacter_baylyi	0.0439398	4.86903e-05	0	0	-Inf
Acinetobacter_sp._CS-2	0.0439398	0.000231405	0	0	-Inf
Acinetobacter_sp._LS56-7	0.0439398	5.10156e-05	0	0	-Inf
Bifidobacterium_pullorum	0.0439398	7.02915e-05	0	0	-Inf
Bosea_sp._RAC05	0.0439398	3.94619e-05	0	0	-Inf
Brucella_pseudogrignonensis	0.0439398	0.000137215	0	0	-Inf
Caulobacter_henricii	0.0439398	5.38521e-05	0	0	-Inf
Haemophilus_haemolyticus	0.0236744	0.000107435	0	0	-Inf
Haemophilus_influenzae	0.0439398	0.000169263	0	0	-Inf
Hydrogenophaga_sp._NH-16	0.0439398	7.78024e-05	0	0	-Inf
Mycolicibacterium_mageritense	0.00204007	0.000451006	0	0	-Inf
Nocardiopsis_dassonvillei	0.0439398	0.000120377	0	0	-Inf
Polynucleobacter_sp._MWH-CaK5	0.0236744	9.18466e-05	0	0	-Inf
Pseudomonas_monteilii	0.0069576	9.71121e-05	0	0	-Inf
Rhizorhabdus_dicambivorans	0.0236744	6.44827e-05	0	0	-Inf
Sphingomonas_sp._ERG5	0.0128238	6.24535e-05	0	0	-Inf
Streptococcus_vestibularis	0.0439398	7.86791e-05	0	0	-Inf
Thermobifida_fusca	0.0439398	0.000227129	0	0	-Inf
Xanthobacter_sp._YN2	0.0069576	0.000379169	0	0	-Inf
Microbacterium_foliorum	0.0440922	0.000313817	1.23614e-05	0.0393904	-1.40461
Pseudomonas_fulva	0.015618	0.000115426	7.57197e-06	0.0656002	-1.18309
Acinetobacter_bouvetii	0.0272476	0.000154979	1.14567e-05	0.0739241	-1.13121
Micrococcus_sp._KBS0714	0.00614143	0.000970819	0.000122174	0.125847	-0.900158
Aureimonas_sp._OT7	0.030692	0.000558347	8.37377e-05	0.149974	-0.823983
Rhizobium_rosettiformans	0.0322848	0.000751805	0.000117503	0.156294	-0.806058
Acinetobacter_sp._WY4	0.0265538	0.000818077	0.000143123	0.17495	-0.757085
Dermacoccus_nishinomiyaensis	0.0148626	0.000516342	9.73058e-05	0.188452	-0.724799
Lawsonella_clevelandensis	0.00355149	0.0005974	0.000178324	0.2985	-0.525056
Filifactor_alocis	0.039901	0.000907364	0.000273246	0.301143	-0.521227
Sphingobacterium_sp._CZ-2	0.0188659	0.000230729	7.22085e-05	0.312958	-0.504514
Mycobacterium_sp._YC-RL4	0.0201208	0.00351231	0.00112055	0.319035	-0.496161
Aquirufa_nivalisilvae	0.0340884	0.000410301	0.000137084	0.334105	-0.476117
Micrococcus_sp._V7	0.0348387	0.000159478	5.59985e-05	0.351135	-0.454525
Actinomyces_sp._Chiba101	0.0094145	0.000170573	6.15337e-05	0.360747	-0.442797
Azoarcus_sp._DD4	0.0464357	0.000437775	0.000164144	0.374951	-0.426025
Methylorubrum_populi	0.00526208	0.00197502	0.000819528	0.414947	-0.382008
Acidovorax_sp._RAC01	0.0363686	0.000349389	0.000183283	0.524582	-0.280187
Acinetobacter_lwoffii	0.0169853	0.00388981	0.00206189	0.530074	-0.275664
Chryseobacterium_haifense	0.0414985	0.0042286	0.00278223	0.657954	-0.181804
Rothia_amarae	0.0352611	0.00449635	0.00308519	0.686155	-0.163578
Staphylococcus_warneri	0.0154571	0.0141899	0.0100459	0.707962	-0.14999
Kytococcus_sedentarius	0.00944613	0.00975441	0.00694766	0.712258	-0.147362
Staphylococcus_aureus	0.0354721	0.0019786	0.00144025	0.727913	-0.137921
Rothia_dentocariosa	0.0114419	0.00436779	0.00320982	0.734885	-0.133781
Brevundimonas_sp._DS20	0.00428524	0.00148283	0.00112081	0.755861	-0.121558
Chryseobacterium_manosquense	0.0470268	0.00908176	0.0072275	0.795826	-0.0991817
Kocuria_rhizophila	0.0119068	0.00203982	0.0017178	0.842133	-0.0746195
Pseudomonas_stutzeri	0.0218562	0.0117872	0.0107045	0.908152	-0.0418416
Fusobacterium_pseudoperiodonticum	0.0311319	3.91696e-05	0.00023978	6.12157	0.786863
Amedibacterium_intestinale	0.0279891	1.0149e-05	0.000277145	27.3077	1.43628
Leuconostoc_citreum	0.0279891	3.54e-06	0.000251183	70.9557	1.85099
Corynebacterium_flavescens	0.0069576	0	0.000184011	Inf	Inf
Hankyongella_ginsenosidimutans	0.0439398	0	0.000122589	Inf	Inf
Rickettsia_felis	0.0439398	0	0.000110359	Inf	Inf
Selenomonas_sp._oral_taxon_126	0.0439398	0	5.07041e-05	Inf	Inf
Sporolactobacillus_terrae	0.0439398	0	9.91297e-05	Inf	Inf
Staphylococcus_xylosus	0.0236744	0	0.000490262	Inf	Inf
uncultured_Blautia_sp.	0.0439398	0	0.000104575	Inf	Inf
